# Supplementary material for: Testing Suicide Risk Prediction Algorithms Using Phone Measurements With Patients in Acute Mental Health Settings: Feasibility Study
Source: JMIR Mhealth Uhealth. 2020 Jun 26;8(6):e15901. doi: 10.2196/15901 (PMC7380988; doi:10.2196/15901)
Supplement: Multimedia Appendix 1 [file mhealth_v8i6e15901_app1.xlsx]

## Sheet: sample_training_data
	uid	gender	age	has_steps	step_length	has_reminders	reminder_count	entered_mood	avg_mood	len_mood	mood_entries	records_meds	num_meds	('journal_feeling', 'mean')	('journal_feeling', 'std')	('journal_feeling', 'count')	('desc', 'count')	('char_len', 'mean')	('char_len', 'median')	('char_len', 'std')	('word_len', 'mean')	('word_len', 'median')	('word_len', 'std')	jimage_ct	('draft_feeling', 'mean')	('draft_feeling', 'std')	('draft_feeling', 'count')	('draft_desc', 'count')	('d_char_len', 'mean')	('d_char_len', 'median')	('d_char_len', 'std')	('d_word_len', 'mean')	('d_word_len', 'median')	('d_word_len', 'std')	interact_time	interact_ct	help_section	('steps', 'mean')	('steps', 'median')	('steps', 'std')	('dt_steps', 'max')	('dt_steps', 'min')	('start_hr', 'mean')	('start_hr', 'median')	('start_hr', 'std')	('cell_sent', 'mean')	('cell_sent', 'median')	('cell_sent', 'std')	('cell_sent', 'count')
1	SWiM-mersey_care-27	Male	39	FALSE	0	FALSE	0	TRUE	4.75	24	[([{'moodEnum': 2, 'value': 6}, {'moodEnum': 4, 'value': 6}, {'moodEnum': 1, 'value': 6}, {'moodEnum': 3, 'value': 4}], datetime.datetime(2018, 1, 19, 15, 47, 52, 887000)), ([{'moodEnum': 2, 'value': 6}, {'moodEnum': 4, 'value': 6}, {'moodEnum': 1, 'value': 6}, {'moodEnum': 3, 'value': 0}], datetime.datetime(2018, 1, 19, 22, 54, 24, 402000)), ([{'moodEnum': 2, 'value': 6}, {'moodEnum': 4, 'value'…	FALSE	0	2.5	0.707107	2	2	142	142	80.6102	28.5	28.5	16.2635	0	0	0	0	0	0	0	0	0	0	0	39	((13, 12), (13, 12), (13, 12), (13, 12), (13, 12), (13, 12), (13, 12), (13, 12), (13, 12), (13, 12), (13, 13), (13, 13), (13, 13), (13, 13), (13, 14), (13, 14), (13, 14), (13, 14), (13, 14), (13, 14), (13, 14), (13, 14), (13, 14), (13, 14), (13, 14), (13, 14), (13, 15), (13, 15), (13, 15), (13, 18), (13, 18), (13, 18), (13, 18), (13, 18), (13, 19), (13, 21), (13, 21), (13, 21), (13, 22))	FALSE	0	0	0	0	0	0	0	0	6.18796	4.22349	8.42693	14
2	SWiM-mersey_care-28	Female	26	FALSE	0	FALSE	0	TRUE	5.125	8	[([{'moodEnum': 2, 'value': 7}, {'moodEnum': 4, 'value': 5}, {'moodEnum': 1, 'value': 7}, {'moodEnum': 3, 'value': 4}], datetime.datetime(2018, 1, 24, 14, 5, 4, 935000)), ([{'moodEnum': 2, 'value': 7}, {'moodEnum': 4, 'value': 4}, {'moodEnum': 1, 'value': 7}, {'moodEnum': 3, 'value': 0}], datetime.datetime(2018, 1, 31, 14, 57, 37, 700000))]	FALSE	0	1.25	0.5	4	4	73	66.5	42.9496	15	13	8.83176	0	0	0	0	0	0	0	0	0	0	0	21	((13, 20), (13, 20), (13, 20), (13, 20), (13, 20), (13, 20), (13, 20), (13, 20), (13, 20), (13, 20), (13, 20), (13, 20), (13, 21), (13, 21), (13, 21), (13, 27), (13, 27), (13, 27), (13, 30), (13, 30), (13, 30))	FALSE	106.916	73.5	137.634	0 days 00:09:59.690000000	0 days 00:00:20.000000000	9.86747	5	9.32611	0.613815	0.468992	0.280557	7
[truncated: 124 more columns]
